# Supplementary material for: Computed Tomography as a Method for Age Determination of Carnivora and Odontocetes with Validation from Individuals with Known Age
Source: Animals (Basel). 2023 May 27;13(11):1783. doi: 10.3390/ani13111783 (PMC10251996; doi:10.3390/ani13111783)
Supplement: Supplementary file 1 [file animals-13-01783-s001.zip]

Archive with 1 entries (1 files):
- animals-2368253-supplementary.mpeg
